# Supplementary material for: Proteomic Validation of MEG-01-Derived Extracellular Vesicles as Representative Models for Megakaryocyte- and Platelet-Derived Extracellular Vesicles
Source: Biomolecules. 2025 Dec 5;15(12):1698. doi: 10.3390/biom15121698 (PMC12730508; doi:10.3390/biom15121698)
Supplement: Supplementary file 1 [file biomolecules-15-01698-s001.zip]

Archive with 1 entries (1 files):
- biomolecules-3990991-supplementary.pdf
